# Supplementary material for: Monocyte and Lymphocyte Count, and Lymphocyte/Monocyte Ratio as Prognostic Factors at the Time of First Relapse in Canine Diffuse Large B-Cell Lymphoma Patients Receiving Chemotherapy
Source: Animals (Basel). 2025 Dec 19;16(1):9. doi: 10.3390/ani16010009 (PMC12784993; doi:10.3390/ani16010009)
Supplement: Supplementary file 1 [file animals-16-00009-s001.zip]

Archive with 1 entries (1 files):
- animals-3981344-supplementary.pdf
